# Supplementary material for: Women’s Empowerment and Children’s Complete Vaccination in the Democratic Republic of the Congo: A Cross-Sectional Analysis
Source: Vaccines (Basel). 2021 Oct 1;9(10):1117. doi: 10.3390/vaccines9101117 (PMC8540931; doi:10.3390/vaccines9101117)
Supplement: Supplementary file 1 [file vaccines-09-01117-s001.zip]

Archive with 1 entries (1 files):
- vaccines-1351594-supplementary.pdf
